# Supplementary material for: Application across species of a one health approach to liquid sample handling for respiratory based -omics analysis
Source: Sci Rep. 2021 Jul 12;11:14292. doi: 10.1038/s41598-021-93839-9 (PMC8275668; doi:10.1038/s41598-021-93839-9)
Supplement: Supplementary file 3 — Supplementary Data 2. [file 41598_2021_93839_MOESM3_ESM.xlsx]

## Sheet: Ensembl_IDs_all
Protein_ID	Ensembl_Gene_ID	Gene description	Gene name
F6RDD3	ENSECAG00000010020		hemoglobin subunit epsilon [Source:NCBI gene;Acc:100068926]
F7B7X0	ENSECAG00000022233	KRT1	keratin 1 [Source:VGNC Symbol;Acc:VGNC:19520]
F6X1X3	ENSECAG00000016643	VMO1	vitelline membrane outer layer 1 homolog [Source:VGNC Symbol;Acc:VGNC:24912]
F6SHJ8	ENSECAG00000017745
F6R1I4	ENSECAG00000010662	SCGB1A1	secretoglobin family 1A member 1 [Source:NCBI gene;Acc:100060053]
F6QAU5	ENSECAG00000031522
F6S8W6	ENSECAG00000009991	KRT75	keratin 75 [Source:VGNC Symbol;Acc:VGNC:56574]
F6T323	ENSECAG00000015872		anionic trypsin [Source:NCBI gene;Acc:100055297]
F6UL68	ENSECAG00000015875	TTR	transthyretin [Source:VGNC Symbol;Acc:VGNC:24652]
F6YIA9	ENSECAG00000016411
F7D0B5	ENSECAG00000011001	B4GAT1	beta-1,4-glucuronyltransferase 1 [Source:VGNC Symbol;Acc:VGNC:15746]
F6SQ90	ENSECAG00000017803		zinc finger protein 717-like [Source:NCBI gene;Acc:111772506]
F6WGX6	ENSECAG00000008673	KRT77	keratin 77 [Source:VGNC Symbol;Acc:VGNC:19539]
F7CU94	ENSECAG00000018113	LYZ	lysozyme [Source:VGNC Symbol;Acc:VGNC:56581]
F6ZND8	ENSECAG00000039058	KRT6C	keratin, type II cuticular Hb5 [Source:NCBI gene;Acc:100062985]
F6W7V0	ENSECAG00000039058	KRT6C	keratin, type II cuticular Hb5 [Source:NCBI gene;Acc:100062985]
F6RM73	ENSECAG00000010163	APOA2	apolipoprotein A2 [Source:VGNC Symbol;Acc:VGNC:50799]
F7DMT7	ENSECAG00000014734	KPNA5	karyopherin subunit alpha 5 [Source:VGNC Symbol;Acc:VGNC:19507]
F6TEI8	ENSECAG00000001661
F6W1N4	ENSECAG00000016196	PIGR	polymeric immunoglobulin receptor [Source:VGNC Symbol;Acc:VGNC:21432]
F6QDH8	ENSECAG00000038509		pancreatic alpha-amylase [Source:NCBI gene;Acc:100049851]
F6S9A0	ENSECAG00000024950	SDS	serine dehydratase [Source:VGNC Symbol;Acc:VGNC:22779]
F7CM17	ENSECAG00000007022	PTCD2	pentatricopeptide repeat domain 2 [Source:VGNC Symbol;Acc:VGNC:55484]
F7AUX9	ENSECAG00000018767	SFTPA1	surfactant protein A1 [Source:NCBI gene;Acc:100033826]
P02791	ENSECAG00000029371	FTL	ferritin light chain [Source:NCBI gene;Acc:100051593]
A0A0B4J1C4	ENSECAG00000020041	JCHAIN	joining chain of multimeric IgA and IgM [Source:VGNC Symbol;Acc:VGNC:19219]
F6ZBG0	ENSECAG00000009144	CA1	carbonic anhydrase 1 [Source:VGNC Symbol;Acc:VGNC:56323]
F6XA04	ENSECAG00000009536	YWHAE	tyrosine 3-monooxygenase/tryptophan 5-monooxygenase activation protein epsilon [Source:VGNC Symbol;Acc:VGNC:25118]
F7BAY6	ENSECAG00000010305	ALB	albumin [Source:VGNC Symbol;Acc:VGNC:49455]
H9GZQ9	ENSECAG00000009474
F6YS25	ENSECAG00000016228	CA2	carbonic anhydrase 2 [Source:VGNC Symbol;Acc:VGNC:15963]
Q2TU62	ENSECAG00000018975
F7CPJ5	ENSECAG00000030845
F7CPJ5	ENSECAG00000034517		Equ c1 [Source:NCBI gene;Acc:100034197]
F6ZEQ3	ENSECAG00000005067
H9GZT5	ENSECAG00000007258
F6ZBW3	ENSECAG00000022254		tropomyosin 4 [Source:NCBI gene;Acc:100147533]
F6ZHQ5	ENSECAG00000009680	CLIC1	chloride intracellular channel 1 [Source:VGNC Symbol;Acc:VGNC:56655]
F6W039	ENSECAG00000020501	ARHGDIA	Rho GDP dissociation inhibitor alpha [Source:VGNC Symbol;Acc:VGNC:15480]
F6V5H1	ENSECAG00000001923
H9GZV1	ENSECAG00000009625
F7CEG0	ENSECAG00000023413	BBX	BBX high mobility group box domain containing [Source:VGNC Symbol;Acc:VGNC:15778]
F7BLE3	ENSECAG00000000339		complement C3 [Source:NCBI gene;Acc:100060539]
F6QDV6	ENSECAG00000012788	TTLL1	tubulin tyrosine ligase like 1 [Source:VGNC Symbol;Acc:VGNC:24644]
F6U4X2	ENSECAG00000023229	AFP	alpha fetoprotein [Source:VGNC Symbol;Acc:VGNC:51133]
F7DYB1	ENSECAG00000031491		pancreatic alpha-amylase [Source:NCBI gene;Acc:100051073]
F7DJZ1	ENSECAG00000014407		BPI fold-containing family B member 1 [Source:NCBI gene;Acc:106781244]
F7CYR1	ENSECAG00000014493	SERPINC1	serpin family C member 1 [Source:VGNC Symbol;Acc:VGNC:22854]
F7ASU6	ENSECAG00000018012	SELENBP1	selenium binding protein 1 [Source:VGNC Symbol;Acc:VGNC:22800]
F6YIC8	ENSECAG00000016460	HBZ	hemoglobin subunit zeta [Source:VGNC Symbol;Acc:VGNC:52395]
F7CKH3	ENSECAG00000019343	ALDH1A1	aldehyde dehydrogenase 1 family member A1 [Source:VGNC Symbol;Acc:VGNC:15228]
F7CV34	ENSECAG00000023597	ISX	intestine specific homeobox [Source:VGNC Symbol;Acc:VGNC:59259]
F7C450	ENSECAG00000014858	AHSG	alpha 2-HS glycoprotein [Source:VGNC Symbol;Acc:VGNC:15182]
F7DXM5	ENSECAG00000036273
F7AAK7	ENSECAG00000018600	ACTG1	actin gamma 1 [Source:VGNC Symbol;Acc:VGNC:51374]
F7CSL8	ENSECAG00000014414	SPI2	alpha-1-antiproteinase 2-like [Source:NCBI gene;Acc:100065068]
F7BF31	ENSECAG00000014414	SPI2	alpha-1-antiproteinase 2-like [Source:NCBI gene;Acc:100065068]
F6XWM5	ENSECAG00000021580		haptoglobin [Source:NCBI gene;Acc:100067869]
F7BRC5	ENSECAG00000022390	PLVAP	plasmalemma vesicle associated protein [Source:VGNC Symbol;Acc:VGNC:21598]
F7D7M7	ENSECAG00000000778
F6RMD0	ENSECAG00000011854	CFB	complement factor B [Source:NCBI gene;Acc:100051124]
F7BTW7	ENSECAG00000000339		complement C3 [Source:NCBI gene;Acc:100060539]
F6RI47	ENSECAG00000012558	A2M	alpha-2-macroglobulin [Source:VGNC Symbol;Acc:VGNC:56528]
F6VE37	ENSECAG00000012096
F6Z2L5	ENSECAG00000009752	APOA1	apolipoprotein A1 [Source:VGNC Symbol;Acc:VGNC:15413]
F6T3Y8	ENSECAG00000015935	ACTB	actin beta [Source:NCBI gene;Acc:100033878]
F7CZ92	ENSECAG00000000207	ACTA1	actin alpha 1, skeletal muscle [Source:VGNC Symbol;Acc:VGNC:15012]
H9GZU8	ENSECAG00000009474
F6PJX6	ENSECAG00000017274	KRT13	keratin 13 [Source:VGNC Symbol;Acc:VGNC:56634]
F7ATL5	ENSECAG00000011583
F7DJE3	ENSECAG00000006706	SFTPD	surfactant protein D [Source:VGNC Symbol;Acc:VGNC:22906]
F7CT65	ENSECAG00000000347
F6T0P6	ENSECAG00000010481	GC	GC vitamin D binding protein [Source:VGNC Symbol;Acc:VGNC:18267]
F6VJR6	ENSECAG00000015604	A1BG	alpha-1-B glycoprotein [Source:HGNC Symbol;Acc:HGNC:5]
F6TIR2	ENSECAG00000020957	LCN2	lipocalin 2 [Source:VGNC Symbol;Acc:VGNC:19609]
F7DIB3	ENSECAG00000019540		SEC14 like lipid binding 2 [Source:NCBI gene;Acc:100058707]
F7CAC5	ENSECAG00000015109
F6ZXQ2	ENSECAG00000014086
F6XS73	ENSECAG00000009586	C13H16orf89	chromosome 13 C16orf89 homolog [Source:VGNC Symbol;Acc:VGNC:51112]
F6ZI51	ENSECAG00000012670	ANXA2	annexin A2 [Source:VGNC Symbol;Acc:VGNC:50573]
F6Z129	ENSECAG00000022135	VNN1	vanin 1 [Source:VGNC Symbol;Acc:VGNC:58786]
F6PQ46	ENSECAG00000012064	CP	ceruloplasmin [Source:VGNC Symbol;Acc:VGNC:16809]
H9GZN9	ENSECAG00000000548
F7DYC4	ENSECAG00000019375	SFTPB	surfactant protein B [Source:VGNC Symbol;Acc:VGNC:22904]
F6UP52	ENSECAG00000019706	MYH8	myosin heavy chain 8 [Source:VGNC Symbol;Acc:VGNC:56451]
F6S6J4	ENSECAG00000008678	PRDX1	peroxiredoxin 1 [Source:VGNC Symbol;Acc:VGNC:58643]
F6QP34	ENSECAG00000017609	WFDC2	WAP four-disulfide core domain 2 [Source:VGNC Symbol;Acc:VGNC:25027]
F7BFT1	ENSECAG00000011541	PRDX2	peroxiredoxin 2 [Source:VGNC Symbol;Acc:VGNC:21818]
Q8HZM6	ENSECAG00000015794	ANXA1	annexin A1 [Source:VGNC Symbol;Acc:VGNC:57172]
F6ZSQ2	ENSECAG00000039036	SCGB1A1	secretoglobin, family 1A, member 1 (uteroglobin) [Source:NCBI gene;Acc:100033916]
F6VSN2	ENSECAG00000020462	GSTP1	glutathione S-transferase pi 1 [Source:HGNC Symbol;Acc:HGNC:4638]
F6XZQ1	ENSECAG00000024097	CAPS	calcyphosine [Source:VGNC Symbol;Acc:VGNC:56019]
F7D2D9	ENSECAG00000000697	BLVRB	biliverdin reductase B [Source:VGNC Symbol;Acc:VGNC:15841]
F6WXH5	ENSECAG00000003925		Equus caballus ferritin, heavy polypeptide 1-like (LOC100051036), mRNA. [Source:RefSeq mRNA;Acc:NM_001100413]
F6ZI08	ENSECAG00000022305	TSPAN1	tetraspanin 1 [Source:VGNC Symbol;Acc:VGNC:58264]
F6TJS5	ENSECAG00000008256
A2Q0Z1	ENSECAG00000037704	HSPA8	heat shock protein family A (Hsp70) member 8 [Source:NCBI gene;Acc:100009679]
F6XLB1	ENSECAG00000021499	LTF	lactotransferrin [Source:VGNC Symbol;Acc:VGNC:56831]
P00443	ENSECAG00000008958	SOD1	superoxide dismutase 1 [Source:VGNC Symbol;Acc:VGNC:23442]
F6R810	ENSECAG00000034230		tubulin alpha-3 chain [Source:NCBI gene;Acc:100065732]
F6R810	ENSECAG00000031671		tubulin alpha-3 chain [Source:NCBI gene;Acc:100072403]
F6USP9	ENSECAG00000007979	PLG	plasminogen [Source:HGNC Symbol;Acc:HGNC:9071]
P05619	ENSECAG00000009896	SERPINB1	serpin family B member 1 [Source:VGNC Symbol;Acc:VGNC:22847]
F7DZV9	ENSECAG00000020397	YWHAB	tyrosine 3-monooxygenase/tryptophan 5-monooxygenase activation protein beta [Source:VGNC Symbol;Acc:VGNC:25117]
F6XSF7	ENSECAG00000008615		complement C4-A [Source:NCBI gene;Acc:100059239]
F6QD28	ENSECAG00000012818		tubulin beta 3 class III [Source:NCBI gene;Acc:111772826]
F7DHZ1	ENSECAG00000018714	GSN	gelsolin [Source:VGNC Symbol;Acc:VGNC:58721]
F7APU2	ENSECAG00000013869		complement factor I [Source:NCBI gene;Acc:100072852]
F6UDZ6	ENSECAG00000015784		ovostatin homolog 2 [Source:NCBI gene;Acc:100061827]
F6YNH6	ENSECAG00000023820	CTSB	cathepsin B [Source:VGNC Symbol;Acc:VGNC:16948]
F7D854	ENSECAG00000019408	CAT	catalase [Source:VGNC Symbol;Acc:VGNC:16079]
Q29482	ENSECAG00000007010	CLU	clusterin [Source:VGNC Symbol;Acc:VGNC:16642]
F6PVG3	ENSECAG00000010447	EFEMP1	EGF containing fibulin extracellular matrix protein 1 [Source:VGNC Symbol;Acc:VGNC:17442]
F6R7J2	ENSECAG00000011931	IDH1	isocitrate dehydrogenase (NADP(+)) 1, cytosolic [Source:VGNC Symbol;Acc:VGNC:51462]
F6RGN2	ENSECAG00000008270	FABP5	fatty acid binding protein 5 [Source:VGNC Symbol;Acc:VGNC:56246]
F6SX98	ENSECAG00000003121	ALDOA	aldolase, fructose-bisphosphate A [Source:VGNC Symbol;Acc:VGNC:15242]
F6UUF5	ENSECAG00000000527	SLC4A1	solute carrier family 4 member 1 [Source:VGNC Symbol;Acc:VGNC:51361]
F6WA57	ENSECAG00000023009	LCP1	lymphocyte cytosolic protein 1 [Source:VGNC Symbol;Acc:VGNC:19611]
F6XEB4	ENSECAG00000021882	YWHAZ	tyrosine 3-monooxygenase/tryptophan 5-monooxygenase activation protein zeta [Source:VGNC Symbol;Acc:VGNC:25121]
F6YV40	ENSECAG00000022051	GAPDH	glyceraldehyde-3-phosphate dehydrogenase [Source:NCBI gene;Acc:100033897]
F7ATS5	ENSECAG00000014069	GOLM1	golgi membrane protein 1 [Source:VGNC Symbol;Acc:VGNC:57198]
F7B3I5	ENSECAG00000022497	AFM	afamin [Source:VGNC Symbol;Acc:VGNC:15149]
F7BJD8	ENSECAG00000013091
F7BJD8	ENSECAG00000027857		cathepsin H [Source:NCBI gene;Acc:100059835]
F7BND9	ENSECAG00000019069	S100A11	S100 calcium binding protein A11 [Source:VGNC Symbol;Acc:VGNC:22647]
F7CN05	ENSECAG00000000701	FN1	fibronectin 1 [Source:VGNC Symbol;Acc:VGNC:56555]
F7DS45	ENSECAG00000000788	MS4A8	membrane spanning 4-domains A8 [Source:VGNC Symbol;Acc:VGNC:69321]
F7BNQ2	ENSECAG00000013486		complement component 4 binding protein alpha [Source:NCBI gene;Acc:100056222]
F6TZS9	ENSECAG00000015581	TPI1	triosephosphate isomerase 1 [Source:VGNC Symbol;Acc:VGNC:24432]
F6ZXW9	ENSECAG00000011718		Fc fragment of IgG binding protein [Source:NCBI gene;Acc:100146404]
F6VY00	ENSECAG00000002256
F7CIW5	ENSECAG00000018345	NPC2	NPC intracellular cholesterol transporter 2 [Source:VGNC Symbol;Acc:VGNC:20833]
F6ZI35	ENSECAG00000013388	HRG	histidine rich glycoprotein [Source:HGNC Symbol;Acc:HGNC:5181]
F6V1T9	ENSECAG00000020592	JUP	junction plakoglobin [Source:VGNC Symbol;Acc:VGNC:19233]
F6SP74	ENSECAG00000017644	CFP	complement factor properdin [Source:VGNC Symbol;Acc:VGNC:16467]
F7BFJ1	ENSECAG00000011321	F2	coagulation factor II, thrombin [Source:VGNC Symbol;Acc:VGNC:17757]
F6PJ64	ENSECAG00000034896
P30441	ENSECAG00000000685	B2M	beta-2-microglobulin [Source:VGNC Symbol;Acc:VGNC:15722]
F7ALV0	ENSECAG00000013324	TXN	thioredoxin [Source:VGNC Symbol;Acc:VGNC:56744]
F6RLD7	ENSECAG00000010116
F6YY66	ENSECAG00000021658	NME1	NME/NM23 nucleoside diphosphate kinase 1 [Source:NCBI gene;Acc:100533966]
F7CR03	ENSECAG00000019465	PLTP	phospholipid transfer protein [Source:VGNC Symbol;Acc:VGNC:21597]
F6Y2Q4	ENSECAG00000009054	CKB	creatine kinase B [Source:VGNC Symbol;Acc:VGNC:16563]
F6RHE9	ENSECAG00000017353	SYNE1	spectrin repeat containing nuclear envelope protein 1 [Source:VGNC Symbol;Acc:VGNC:23801]
F6QXW2	ENSECAG00000024564	PEBP1	phosphatidylethanolamine binding protein 1 [Source:VGNC Symbol;Acc:VGNC:21299]
F6R6Z6	ENSECAG00000024630	EPCAM	epithelial cell adhesion molecule [Source:VGNC Symbol;Acc:VGNC:17614]
F7AEK5	ENSECAG00000011467	ALPL	alkaline phosphatase, biomineralization associated [Source:VGNC Symbol;Acc:VGNC:50647]
F7D9J2	ENSECAG00000005863	TKT	transketolase [Source:VGNC Symbol;Acc:VGNC:24123]
F6RA82	ENSECAG00000023026	PAPPA	pappalysin 1 [Source:VGNC Symbol;Acc:VGNC:21151]
A0A0B4J1C5	ENSECAG00000020660	UBA52	ubiquitin A-52 residue ribosomal protein fusion product 1 [Source:VGNC Symbol;Acc:VGNC:49290]
F7DS76	ENSECAG00000014923
F6RC31	ENSECAG00000004844	SGSH	N-sulfoglucosamine sulfohydrolase [Source:VGNC Symbol;Acc:VGNC:56484]
F7AGY4	ENSECAG00000039058	KRT6C	keratin, type II cuticular Hb5 [Source:NCBI gene;Acc:100062985]
F6ZV64	ENSECAG00000014820	DSP	desmoplakin [Source:VGNC Symbol;Acc:VGNC:17328]
F6TY91	ENSECAG00000014407		BPI fold-containing family B member 1 [Source:NCBI gene;Acc:106781244]
F6VE52	ENSECAG00000011431	KRT3	keratin 3 [Source:VGNC Symbol;Acc:VGNC:19528]
F7CG05	ENSECAG00000012424
F6SK75	ENSECAG00000018040	DSG1	desmoglein 1 [Source:VGNC Symbol;Acc:VGNC:17324]
F6TZ61	ENSECAG00000007907	ALDH3B1	aldehyde dehydrogenase 3 family member B1 [Source:VGNC Symbol;Acc:VGNC:57329]
F7D5X8	ENSECAG00000018234
F6R1X9	ENSECAG00000013022	ACTC1	actin alpha cardiac muscle 1 [Source:VGNC Symbol;Acc:VGNC:15015]
F7BHV8	ENSECAG00000037214	TUBB4A	tubulin beta 4A class IVa [Source:HGNC Symbol;Acc:HGNC:20774]
F7E0H3	ENSECAG00000020234	TUBB	tubulin beta class I [Source:VGNC Symbol;Acc:VGNC:49368]
F7CVH6	ENSECAG00000015220	PKP1	plakophilin 1 [Source:VGNC Symbol;Acc:VGNC:59286]
F6UAQ8	ENSECAG00000008683	FTH1	ferritin heavy chain 1 [Source:NCBI gene;Acc:100062811]
F6VZ15	ENSECAG00000015705		keratin, type I cytoskeletal 42 [Source:NCBI gene;Acc:100066586]
F6WQJ4	ENSECAG00000003002	CD9	CD9 molecule [Source:VGNC Symbol;Acc:VGNC:16283]
F7BC37	ENSECAG00000013572	PRSS8	serine protease 8 [Source:VGNC Symbol;Acc:VGNC:21923]
F6V7C1	ENSECAG00000003345	ENO1	enolase 1 [Source:NCBI gene;Acc:100051879]
F6S9R7	ENSECAG00000012321	ANXA4	annexin A4 [Source:VGNC Symbol;Acc:VGNC:15363]
F6W8W3	ENSECAG00000016177	KRT24	keratin 24 [Source:VGNC Symbol;Acc:VGNC:19525]
F7DBT2	ENSECAG00000020325	C1QC	complement C1q C chain [Source:VGNC Symbol;Acc:VGNC:50650]
F7BWJ9	ENSECAG00000006482	CRISP2	cysteine-rich secretory protein 2 [Source:NCBI gene;Acc:100034138]
F6QXN5	ENSECAG00000010107	TAGLN2	transgelin 2 [Source:VGNC Symbol;Acc:VGNC:23860]
F6PQH3	ENSECAG00000009701	SLC44A4	solute carrier family 44 member 4 [Source:VGNC Symbol;Acc:VGNC:23221]
F6W3M5	ENSECAG00000007644	PKM	pyruvate kinase M1/2 [Source:VGNC Symbol;Acc:VGNC:51636]
F7BAA0	ENSECAG00000011560	GSTO1	glutathione S-transferase omega 1 [Source:VGNC Symbol;Acc:VGNC:18628]
F7DEZ0	ENSECAG00000019587	SLC31A1	solute carrier family 31 member 1 [Source:VGNC Symbol;Acc:VGNC:23155]
F6XRY7	ENSECAG00000024332	CST6	cystatin E/M [Source:VGNC Symbol;Acc:VGNC:59245]
F6VK89	ENSECAG00000001784	CD14	CD14 molecule [Source:VGNC Symbol;Acc:VGNC:16245]
F6QME0	ENSECAG00000038332		purine nucleoside phosphorylase [Source:NCBI gene;Acc:100072592]
F6R2K0	ENSECAG00000017884
F7BPT4	ENSECAG00000018333	EZR	ezrin [Source:VGNC Symbol;Acc:VGNC:17751]
F7ALQ0	ENSECAG00000013392	TMC5	transmembrane channel like 5 [Source:VGNC Symbol;Acc:VGNC:24155]
F6XBQ7	ENSECAG00000016667		CD55 molecule (Cromer blood group) [Source:NCBI gene;Acc:100057656]
F7CW51	ENSECAG00000015053	SDCBP	syndecan binding protein [Source:VGNC Symbol;Acc:VGNC:22765]
F6VUW2	ENSECAG00000022438	CTSS	cathepsin S [Source:VGNC Symbol;Acc:VGNC:16955]
F6X6A6	ENSECAG00000016673		peptidylprolyl isomerase A [Source:NCBI gene;Acc:100052020]
F6PRI5	ENSECAG00000039827		liver carboxylesterase [Source:NCBI gene;Acc:100050992]
F7CL15	ENSECAG00000006429	ANXA5	annexin A5 [Source:VGNC Symbol;Acc:VGNC:15364]
F7DXG8	ENSECAG00000019900	CFL1	cofilin 1 [Source:VGNC Symbol;Acc:VGNC:16464]
B1MV73	ENSECAG00000006949	CTNNB1	catenin beta 1 [Source:VGNC Symbol;Acc:VGNC:16939]
F7CJ82	ENSECAG00000023485	ARG1	arginase 1 [Source:VGNC Symbol;Acc:VGNC:15454]
F7D7I2	ENSECAG00000000779	SERPINB12	serpin family B member 12 [Source:VGNC Symbol;Acc:VGNC:22849]
F7E486	ENSECAG00000020392	AZI2	5-azacytidine induced 2 [Source:VGNC Symbol;Acc:VGNC:15720]
F7D917	ENSECAG00000019711	PGD	phosphogluconate dehydrogenase [Source:VGNC Symbol;Acc:VGNC:21352]
F6ZEH8	ENSECAG00000017555	TF	inhibitor of carbonic anhydrase [Source:NCBI gene;Acc:100146633]
F6ZSB4	ENSECAG00000030595		tubulin alpha-1D chain [Source:NCBI gene;Acc:100059285]
F6SAV5	ENSECAG00000030778	TUBA1A	tubulin alpha 1a [Source:HGNC Symbol;Acc:HGNC:20766]
F6WKL7	ENSECAG00000021775	KRT4	keratin 4 [Source:NCBI gene;Acc:100061857]
F6XTV3	ENSECAG00000021775	KRT4	keratin 4 [Source:NCBI gene;Acc:100061857]
F7B5C4	ENSECAG00000004216	VIM	vimentin [Source:VGNC Symbol;Acc:VGNC:55389]
Q9GKX8	ENSECAG00000008511	HSP90AB1	heat shock protein 90 alpha family class B member 1 [Source:VGNC Symbol;Acc:VGNC:56668]
F6U187	ENSECAG00000022627	ATP5F1B	ATP synthase F1 subunit beta [Source:VGNC Symbol;Acc:VGNC:15660]
F6TYW4	ENSECAG00000023094	MDH2	malate dehydrogenase 2 [Source:VGNC Symbol;Acc:VGNC:20057]
F6VSN9	ENSECAG00000020252	PDIA3	protein disulfide isomerase family A member 3 [Source:VGNC Symbol;Acc:VGNC:21264]
F6UJD4	ENSECAG00000023149	SCIN	scinderin [Source:VGNC Symbol;Acc:VGNC:22727]
F7CZS6	ENSECAG00000010849	MDH1	malate dehydrogenase 1 [Source:VGNC Symbol;Acc:VGNC:20056]
F6SA20	ENSECAG00000024343		glutathione S-transferase Mu 1 [Source:NCBI gene;Acc:100058290]
F7DW69	ENSECAG00000001037	HSPA1A	heat shock 70kDa protein 1A [Source:NCBI gene;Acc:100050827]
F6YG82	ENSECAG00000024205	HSPA5	heat shock protein family A (Hsp70) member 5 [Source:HGNC Symbol;Acc:HGNC:5238]
F7DZA2	ENSECAG00000020216	KRT7	keratin 7 [Source:VGNC Symbol;Acc:VGNC:19536]
F6VFV9	ENSECAG00000029190
F6Z2I7	ENSECAG00000024946		glutathione S-transferase Mu 1 [Source:NCBI gene;Acc:100058329]
F7CMU1	ENSECAG00000007133	TPPP3	tubulin polymerization promoting protein family member 3 [Source:VGNC Symbol;Acc:VGNC:24442]
F6ZY40	ENSECAG00000011097	LMNA	lamin A/C [Source:VGNC Symbol;Acc:VGNC:19707]
F6VYB1	ENSECAG00000000782	HNRNPA2B1	heterogeneous nuclear ribonucleoprotein A2/B1 [Source:VGNC Symbol;Acc:VGNC:18822]
F7BK45	ENSECAG00000022421	ABHD14B	abhydrolase domain containing 14B [Source:VGNC Symbol;Acc:VGNC:14940]
F6XUJ2	ENSECAG00000021561	ATP5F1A	ATP synthase F1 subunit alpha [Source:VGNC Symbol;Acc:VGNC:15659]
F6PWV1	ENSECAG00000038541
F6X6J0	ENSECAG00000029766	H2AFX	H2A histone family member X [Source:HGNC Symbol;Acc:HGNC:4739]
F6Q4Q1	ENSECAG00000025104	HNRNPK	heterogeneous nuclear ribonucleoprotein K [Source:VGNC Symbol;Acc:VGNC:18828]
F6YV53	ENSECAG00000021777	ACTN4	actinin alpha 4 [Source:VGNC Symbol;Acc:VGNC:15024]
F7AXI9	ENSECAG00000022468	PRDX6	peroxiredoxin 6 [Source:VGNC Symbol;Acc:VGNC:21821]
F6X485	ENSECAG00000020716	MYH9	myosin heavy chain 9 [Source:VGNC Symbol;Acc:VGNC:20481]
F6ZD61	ENSECAG00000013486		complement component 4 binding protein alpha [Source:NCBI gene;Acc:100056222]
F6TLU0	ENSECAG00000015321	VDAC2	voltage dependent anion channel 2 [Source:VGNC Symbol;Acc:VGNC:24896]
F6YLA3	ENSECAG00000023836	HCFC2	host cell factor C2 [Source:VGNC Symbol;Acc:VGNC:56396]
F7E3Y7	ENSECAG00000020463	HSPB1	heat shock protein family B (small) member 1 [Source:VGNC Symbol;Acc:VGNC:51154]
F6Z7D1	ENSECAG00000000896	ALDH3B2	aldehyde dehydrogenase 3 family member B2 [Source:HGNC Symbol;Acc:HGNC:411]
F6QC83	ENSECAG00000017660	MUC5AC	mucin 5AC, oligomeric mucus/gel-forming [Source:VGNC Symbol;Acc:VGNC:20442]
F6Z4J4	ENSECAG00000008855	GDI2	GDP dissociation inhibitor 2 [Source:VGNC Symbol;Acc:VGNC:55377]
F6W3T1	ENSECAG00000020669	LDHA	lactate dehydrogenase A [Source:VGNC Symbol;Acc:VGNC:19618]
F6R4X4	ENSECAG00000035532	EQMHCC1	HLA class I histocompatibility antigen, Cw-12 alpha chain [Source:NCBI gene;Acc:100057920]
F6SRP7	ENSECAG00000024658	CAP1	cyclase associated actin cytoskeleton regulatory protein 1 [Source:VGNC Symbol;Acc:VGNC:16034]
F7CPH9	ENSECAG00000020211
F6W011	ENSECAG00000008104	DYNLL1	dynein light chain LC8-type 1 [Source:VGNC Symbol;Acc:VGNC:17372]
F6UJ33	ENSECAG00000021116
F6S6S0	ENSECAG00000005186
F6VWK4	ENSECAG00000023237	HNRNPA3	heterogeneous nuclear ribonucleoprotein A3 [Source:VGNC Symbol;Acc:VGNC:18823]
F6Z4G8	ENSECAG00000023762	ACO2	aconitase 2 [Source:VGNC Symbol;Acc:VGNC:14986]
F6ZUJ2	ENSECAG00000010610	HSP90B1	heat shock protein 90 beta family member 1 [Source:VGNC Symbol;Acc:VGNC:49286]
F7DU87	ENSECAG00000000297	BPIFA2	BPI fold containing family A member 2 [Source:VGNC Symbol;Acc:VGNC:15868]
F7DU87	ENSECAG00000033869		BPI fold-containing family A member 2-like [Source:NCBI gene;Acc:111769981]
F7DU87	ENSECAG00000028674	BPIFA2	BPI fold containing family A member 2 [Source:NCBI gene;Acc:100034112]
F7CBN0	ENSECAG00000000223
F7DMG5	ENSECAG00000014994	G6PD	glucose-6-phosphate dehydrogenase [Source:VGNC Symbol;Acc:VGNC:18183]
F6TQR2	ENSECAG00000008164	CALR	calreticulin [Source:VGNC Symbol;Acc:VGNC:16017]
F7CLI4	ENSECAG00000007105	IDH2	isocitrate dehydrogenase (NADP(+)) 2, mitochondrial [Source:HGNC Symbol;Acc:HGNC:5383]
F7BA40	ENSECAG00000011679	TALDO1	transaldolase 1 [Source:VGNC Symbol;Acc:VGNC:23863]
Q8MIF7	ENSECAG00000003389	PGK2	phosphoglycerate kinase 2 [Source:NCBI gene;Acc:100036552]
F6SN52	ENSECAG00000010480
F7BR80	ENSECAG00000009974	PON3	paraoxonase 3 [Source:VGNC Symbol;Acc:VGNC:21696]
F7BV85	ENSECAG00000019077	CLTC	clathrin heavy chain [Source:VGNC Symbol;Acc:VGNC:16641]
C6L1J5	ENSECAG00000011331	LDHB	lactate dehydrogenase B [Source:VGNC Symbol;Acc:VGNC:19619]
F6UNR3	ENSECAG00000007976	EEF1D	eukaryotic translation elongation factor 1 delta [Source:VGNC Symbol;Acc:VGNC:17430]
F6UUS3	ENSECAG00000020547	EEF2	eukaryotic translation elongation factor 2 [Source:VGNC Symbol;Acc:VGNC:17432]
F7C625	ENSECAG00000013676	CAST	calpastatin [Source:VGNC Symbol;Acc:VGNC:16077]
F6Z037	ENSECAG00000022320	MGST3	microsomal glutathione S-transferase 3 [Source:VGNC Symbol;Acc:VGNC:20168]
F6V7B1	ENSECAG00000019398	TFPI2	tissue factor pathway inhibitor 2 [Source:VGNC Symbol;Acc:VGNC:24046]
F7DX64	ENSECAG00000000790	CXCL17	C-X-C motif chemokine ligand 17 [Source:VGNC Symbol;Acc:VGNC:52369]
F6TD06	ENSECAG00000008273	ARF3	ADP ribosylation factor 3 [Source:HGNC Symbol;Acc:HGNC:654]
F7ABC3	ENSECAG00000018599	ATP5PB	ATP synthase peripheral stalk-membrane subunit b [Source:VGNC Symbol;Acc:VGNC:15661]
F7A396	ENSECAG00000018312	OXCT1	3-oxoacid CoA-transferase 1 [Source:VGNC Symbol;Acc:VGNC:21099]
F6XTN1	ENSECAG00000021478	EIF4A1	eukaryotic translation initiation factor 4A1 [Source:VGNC Symbol;Acc:VGNC:17498]
F6VEA3	ENSECAG00000011835	PSMA5	proteasome subunit alpha 5 [Source:VGNC Symbol;Acc:VGNC:21935]
F7C177	ENSECAG00000000642	SFPQ	splicing factor proline and glutamine rich [Source:VGNC Symbol;Acc:VGNC:50763]
F6Z587	ENSECAG00000008968	HSPD1	heat shock protein family D (Hsp60) member 1 [Source:VGNC Symbol;Acc:VGNC:51461]
F6XAL9	ENSECAG00000023868	HNRNPM	heterogeneous nuclear ribonucleoprotein M [Source:VGNC Symbol;Acc:VGNC:56633]
F6QXT2	ENSECAG00000008769	VAPA	VAMP associated protein A [Source:VGNC Symbol;Acc:VGNC:58706]
F6WHS3	ENSECAG00000009344
F7BKK5	ENSECAG00000018832	GSTM3	glutathione S-transferase mu 3 [Source:VGNC Symbol;Acc:VGNC:18627]
F6W8C8	ENSECAG00000015966	SERPINB6	serpin family B member 6 [Source:VGNC Symbol;Acc:VGNC:49518]
F7E4G6	ENSECAG00000007955	HNRNPU	heterogeneous nuclear ribonucleoprotein U [Source:VGNC Symbol;Acc:VGNC:49463]
F7C883	ENSECAG00000023592	YBX1	Y-box binding protein 1 [Source:VGNC Symbol;Acc:VGNC:25095]
F7BIR2	ENSECAG00000013635	SLC25A5	solute carrier family 25 member 5 [Source:VGNC Symbol;Acc:VGNC:49266]
F7BWW6	ENSECAG00000010644	VCP	valosin containing protein [Source:VGNC Symbol;Acc:VGNC:24893]
H9GZX2	ENSECAG00000012169	ATP5F1D	ATP synthase F1 subunit delta [Source:VGNC Symbol;Acc:VGNC:58124]
F6XJB9	ENSECAG00000021380	RBMX	RNA binding motif protein X-linked [Source:VGNC Symbol;Acc:VGNC:55528]
F6T4S3	ENSECAG00000023126		nmrA-like family domain-containing protein 1 [Source:NCBI gene;Acc:100067916]
F7AWX3	ENSECAG00000022567	RACK1	receptor for activated C kinase 1 [Source:NCBI gene;Acc:100057771]
F6PQT9	ENSECAG00000012365	VDAC1	voltage dependent anion channel 1 [Source:VGNC Symbol;Acc:VGNC:24895]
H9GZZ0	ENSECAG00000015487	LSP1	lymphocyte specific protein 1 [Source:VGNC Symbol;Acc:VGNC:69317]
F6Q6X3	ENSECAG00000024788	CORO1A	coronin 1A [Source:VGNC Symbol;Acc:VGNC:16790]
F7BBJ0	ENSECAG00000013788	ARHGDIB	Rho GDP dissociation inhibitor beta [Source:VGNC Symbol;Acc:VGNC:15481]
F6W9B1	ENSECAG00000015838	ST13	ST13 Hsp70 interacting protein [Source:NCBI gene;Acc:100055503]
F6ZWC7	ENSECAG00000013303		chromosome 10 C19orf33 homolog [Source:NCBI gene;Acc:102150959]
F7DL64	ENSECAG00000018242		heterogeneous nuclear ribonucleoprotein A/B [Source:NCBI gene;Acc:111767711]
F6VIG9	ENSECAG00000010633
F6S2F8	ENSECAG00000024980		histone H1.2 [Source:NCBI gene;Acc:100053307]
F7DVX3	ENSECAG00000000545	RUVBL1	RuvB like AAA ATPase 1 [Source:VGNC Symbol;Acc:VGNC:22632]
F7B570	ENSECAG00000019128	ARPC5	actin related protein 2/3 complex subunit 5 [Source:VGNC Symbol;Acc:VGNC:15539]
F6SPH9	ENSECAG00000003079	CANX	calnexin [Source:VGNC Symbol;Acc:VGNC:16033]
F7D0U2	ENSECAG00000023461	TMPO	thymopoietin [Source:VGNC Symbol;Acc:VGNC:24336]
F7BJR6	ENSECAG00000013265	VAPB	VAMP associated protein B and C [Source:VGNC Symbol;Acc:VGNC:51622]
F7BUV8	ENSECAG00000019868	C1QB	complement C1q B chain [Source:VGNC Symbol;Acc:VGNC:15937]
F7CSQ5	ENSECAG00000014617	SERBP1	SERPINE1 mRNA binding protein 1 [Source:VGNC Symbol;Acc:VGNC:22838]
F6T0A6	ENSECAG00000026874		MOB-like protein phocein [Source:NCBI gene;Acc:100070523]
F7BKE1	ENSECAG00000022279	SERPINF1	serpin family F member 1 [Source:VGNC Symbol;Acc:VGNC:22859]
F6RNY1	ENSECAG00000011403	ALDH3A2	aldehyde dehydrogenase 3 family member A2 [Source:VGNC Symbol;Acc:VGNC:15235]
F6Z0A9	ENSECAG00000009727	RAC1	Rac family small GTPase 1 [Source:VGNC Symbol;Acc:VGNC:51221]
F6UCL7	ENSECAG00000008196	GNB4	G protein subunit beta 4 [Source:VGNC Symbol;Acc:VGNC:18427]
F6YL06	ENSECAG00000021999	GNB1	G protein subunit beta 1 [Source:VGNC Symbol;Acc:VGNC:18423]
F7BA85	ENSECAG00000010479	HK1	hexokinase 1 [Source:VGNC Symbol;Acc:VGNC:18796]
F6V5I0	ENSECAG00000001897		small ubiquitin-related modifier 2 [Source:NCBI gene;Acc:100049890]
F6X129	ENSECAG00000015910	KTN1	kinectin 1 [Source:VGNC Symbol;Acc:VGNC:19551]
F6YRE7	ENSECAG00000008767	LTA4H	leukotriene A4 hydrolase [Source:VGNC Symbol;Acc:VGNC:19830]
F6YQJ0	ENSECAG00000008847	CYP2A13	cytochrome P450, family 2, subfamily A, polypeptide 13 [Source:NCBI gene;Acc:100064882]
F6TZ87	ENSECAG00000008396	CALM2	calmodulin 2 [Source:NCBI gene;Acc:100629145]
F6TZ87	ENSECAG00000022442		calmodulin 3 [Source:NCBI gene;Acc:100071150]
F6Z8W0	ENSECAG00000018435	WDR1	WD repeat domain 1 [Source:VGNC Symbol;Acc:VGNC:24980]
F6R0D5	ENSECAG00000012959	BPIFB3	BPI fold containing family B member 3 [Source:VGNC Symbol;Acc:VGNC:15870]
F6X4H0	ENSECAG00000009181	CLINT1	clathrin interactor 1 [Source:VGNC Symbol;Acc:VGNC:16615]
F6ZQ56	ENSECAG00000013127	PTGES3	prostaglandin E synthase 3 [Source:VGNC Symbol;Acc:VGNC:21992]
F7AJL6	ENSECAG00000011782	RPS29	ribosomal protein S29 [Source:VGNC Symbol;Acc:VGNC:22554]
F6TCI4	ENSECAG00000020597	PSMA2	proteasome subunit alpha 2 [Source:VGNC Symbol;Acc:VGNC:56049]
F7A676	ENSECAG00000018272	LAP3	leucine aminopeptidase 3 [Source:VGNC Symbol;Acc:VGNC:19581]
F6SL95	ENSECAG00000017673	ALDH2	aldehyde dehydrogenase 2 family member [Source:VGNC Symbol;Acc:VGNC:57135]
F6PYW4	ENSECAG00000010174
F6S0P5	ENSECAG00000005229	ARF4	ADP ribosylation factor 4 [Source:VGNC Symbol;Acc:VGNC:15444]
F6V4A5	ENSECAG00000008087		stabilizer of axonemal microtubules 2 [Source:NCBI gene;Acc:100067745]
F7C3J5	ENSECAG00000023693	ECI1	enoyl-CoA delta isomerase 1 [Source:VGNC Symbol;Acc:VGNC:51125]
F6W354	ENSECAG00000020867	ACTR3	actin related protein 3 [Source:VGNC Symbol;Acc:VGNC:49331]
F6UGL6	ENSECAG00000018845	PTBP1	polypyrimidine tract binding protein 1 [Source:VGNC Symbol;Acc:VGNC:56779]
F6R5B2	ENSECAG00000010132	HMGB2	high mobility group box 2 [Source:VGNC Symbol;Acc:VGNC:18803]
F7D3E3	ENSECAG00000000428	CMPK1	cytidine/uridine monophosphate kinase 1 [Source:VGNC Symbol;Acc:VGNC:16652]
F6Q7V4	ENSECAG00000011882	THOP1	thimet oligopeptidase 1 [Source:VGNC Symbol;Acc:VGNC:24088]
F7B821	ENSECAG00000009583	P4HB	prolyl 4-hydroxylase subunit beta [Source:VGNC Symbol;Acc:VGNC:56462]
F7DT77	ENSECAG00000000438	VDAC3	voltage dependent anion channel 3 [Source:VGNC Symbol;Acc:VGNC:24897]
F6SQS6	ENSECAG00000012490	METTL7A	methyltransferase like 7A [Source:VGNC Symbol;Acc:VGNC:20134]
F7ANR3	ENSECAG00000011509	PSMA3	proteasome subunit alpha 3 [Source:VGNC Symbol;Acc:VGNC:21933]
F7ALC9	ENSECAG00000013554	ANXA7	annexin A7 [Source:VGNC Symbol;Acc:VGNC:15366]
F6RHY6	ENSECAG00000010466	RSPH1	radial spoke head component 1 [Source:HGNC Symbol;Acc:HGNC:12371]
F6XLM5	ENSECAG00000024336	RPS14	ribosomal protein S14 [Source:VGNC Symbol;Acc:VGNC:22547]
F7E469	ENSECAG00000007161	CYP2F1	cytochrome P450 family 2 subfamily F member 1 [Source:VGNC Symbol;Acc:VGNC:50429]
F6XXH8	ENSECAG00000016937	PHB2	prohibitin 2 [Source:VGNC Symbol;Acc:VGNC:21369]
F6PZP5	ENSECAG00000009762
F7BKY7	ENSECAG00000019382	S100A10	S100 calcium binding protein A10 [Source:VGNC Symbol;Acc:VGNC:22646]
F6ZQX6	ENSECAG00000014168	PSMA7	proteasome subunit alpha 7 [Source:VGNC Symbol;Acc:VGNC:21937]
F6Y6W2	ENSECAG00000024095	RPL24	ribosomal protein L24 [Source:VGNC Symbol;Acc:VGNC:59294]
F6XDC8	ENSECAG00000000863	SULT1B1	sulfotransferase family 1B member 1 [Source:HGNC Symbol;Acc:HGNC:17845]
F6QWZ5	ENSECAG00000024623	ATP1A1	ATPase Na+/K+ transporting subunit alpha 1 [Source:VGNC Symbol;Acc:VGNC:49506]
F6RKM7	ENSECAG00000025022	RPL22	ribosomal protein L22 [Source:VGNC Symbol;Acc:VGNC:22525]
F7BFM4	ENSECAG00000014090	RPL10A	ribosomal protein L10a [Source:VGNC Symbol;Acc:VGNC:22520]
F6TL52	ENSECAG00000008111
F7A860	ENSECAG00000006474	LGALS3	galectin 3 [Source:VGNC Symbol;Acc:VGNC:19641]
F6YXZ8	ENSECAG00000016504	GOT2	glutamic-oxaloacetic transaminase 2 [Source:VGNC Symbol;Acc:VGNC:58458]
F6S9X8	ENSECAG00000012738
F6XLG0	ENSECAG00000038332		purine nucleoside phosphorylase [Source:NCBI gene;Acc:100072592]
F7B7Z9	ENSECAG00000022120	EWSR1	EWS RNA binding protein 1 [Source:VGNC Symbol;Acc:VGNC:17712]
F6QPX2	ENSECAG00000012424
F6Y014	ENSECAG00000009145	CAPZB	capping actin protein of muscle Z-line subunit beta [Source:VGNC Symbol;Acc:VGNC:16052]
F7C315	ENSECAG00000023710	CROCC2	ciliary rootlet coiled-coil, rootletin family member 2 [Source:VGNC Symbol;Acc:VGNC:49467]
F7APR4	ENSECAG00000011456	ARPC2	actin related protein 2/3 complex subunit 2 [Source:VGNC Symbol;Acc:VGNC:15537]
F7B994	ENSECAG00000006082		aflatoxin B1 aldehyde reductase member 3 [Source:NCBI gene;Acc:100146563]
F6SD71	ENSECAG00000012317	COX6B1	cytochrome c oxidase subunit 6B1 [Source:VGNC Symbol;Acc:VGNC:16807]
F6ZNY8	ENSECAG00000009937		ubiquitin-conjugating enzyme E2 N [Source:NCBI gene;Acc:102150222]
F6ZNY8	ENSECAG00000019597	UBE2N	ubiquitin conjugating enzyme E2 N [Source:NCBI gene;Acc:100051493]
F7DQS6	ENSECAG00000010786	PGAM1	phosphoglycerate mutase 1 [Source:VGNC Symbol;Acc:VGNC:57003]
F6R2F9	ENSECAG00000017782	SPATA18	spermatogenesis associated 18 [Source:VGNC Symbol;Acc:VGNC:23484]
F7A3K4	ENSECAG00000006181	MCU	mitochondrial calcium uniporter [Source:VGNC Symbol;Acc:VGNC:20049]
F7C3Z3	ENSECAG00000023550	LPO	lactoperoxidase [Source:VGNC Symbol;Acc:VGNC:19741]
F6Q808	ENSECAG00000012533	RSPH4A	radial spoke head component 4A [Source:VGNC Symbol;Acc:VGNC:22601]
F6VS95	ENSECAG00000022717	PDIA6	protein disulfide isomerase family A member 6 [Source:VGNC Symbol;Acc:VGNC:21266]
F6PH57	ENSECAG00000012891	ARPC4	actin related protein 2/3 complex subunit 4 [Source:HGNC Symbol;Acc:HGNC:707]
F6QL08	ENSECAG00000012649
F7B5P1	ENSECAG00000018401
F7DYP0	ENSECAG00000019245	ACSF2	acyl-CoA synthetase family member 2 [Source:VGNC Symbol;Acc:VGNC:15002]
F6U592	ENSECAG00000020816	PDLIM1	PDZ and LIM domain 1 [Source:VGNC Symbol;Acc:VGNC:21272]
F7DSU8	ENSECAG00000000796	CETN2	centrin 2 [Source:VGNC Symbol;Acc:VGNC:16447]
F7A5R3	ENSECAG00000005292	PCMT1	protein-L-isoaspartate (D-aspartate) O-methyltransferase [Source:VGNC Symbol;Acc:VGNC:55405]
F7AZ87	ENSECAG00000016742	TJP2	tight junction protein 2 [Source:VGNC Symbol;Acc:VGNC:24119]
F6S981	ENSECAG00000012660	DRA	MHC class II DR alpha chain [Source:NCBI gene;Acc:100051944]
F6ZX61	ENSECAG00000011670	RPL13	ribosomal protein L13 [Source:VGNC Symbol;Acc:VGNC:22522]
F6S4T4	ENSECAG00000017507		acyl-coenzyme A synthetase ACSM1, mitochondrial [Source:NCBI gene;Acc:100057758]
F7BYH5	ENSECAG00000019766	EML1	EMAP like 1 [Source:VGNC Symbol;Acc:VGNC:17564]
F6R912	ENSECAG00000012725	RNF10	ring finger protein 10 [Source:VGNC Symbol;Acc:VGNC:22423]
F6VSL0	ENSECAG00000020532	RAN	RAN, member RAS oncogene family [Source:HGNC Symbol;Acc:HGNC:9846]
F7AX54	ENSECAG00000005145	MYL1	myosin light chain 1 [Source:VGNC Symbol;Acc:VGNC:20482]
F6S2C3	ENSECAG00000024967	CTSZ	cathepsin Z [Source:VGNC Symbol;Acc:VGNC:16957]
F6T898	ENSECAG00000020698	MELK	maternal embryonic leucine zipper kinase [Source:VGNC Symbol;Acc:VGNC:49328]
F7C1L3	ENSECAG00000011027	CFAP20	cilia and flagella associated protein 20 [Source:VGNC Symbol;Acc:VGNC:16451]
F7DD69	ENSECAG00000019888	ARFIP2	ADP ribosylation factor interacting protein 2 [Source:VGNC Symbol;Acc:VGNC:15453]
F7AQ43	ENSECAG00000013832	DES	desmin [Source:VGNC Symbol;Acc:VGNC:17138]
F7C446	ENSECAG00000014880	CFAP45	cilia and flagella associated protein 45 [Source:VGNC Symbol;Acc:VGNC:16453]
F7C0W9	ENSECAG00000014691	DENND3	DENN domain containing 3 [Source:VGNC Symbol;Acc:VGNC:17123]
F6Y9C0	ENSECAG00000023865	RAB11A	RAB11A, member RAS oncogene family [Source:VGNC Symbol;Acc:VGNC:49529]
F6XN85	ENSECAG00000016815	CCDC173	coiled-coil domain containing 173 [Source:VGNC Symbol;Acc:VGNC:16142]
F6ZN26	ENSECAG00000011178	HDGF	heparin binding growth factor [Source:VGNC Symbol;Acc:VGNC:18719]
F6SZG4	ENSECAG00000017534	HPRT1	hypoxanthine phosphoribosyltransferase 1 [Source:VGNC Symbol;Acc:VGNC:18860]
F6UMA1	ENSECAG00000007750	DDX39B	DExD-box helicase 39B [Source:VGNC Symbol;Acc:VGNC:58730]
F6WE31	ENSECAG00000020416	ARPC3	actin related protein 2/3 complex subunit 3 [Source:VGNC Symbol;Acc:VGNC:15538]
F6Q7Y7	ENSECAG00000009877	HSPA4L	heat shock protein family A (Hsp70) member 4 like [Source:VGNC Symbol;Acc:VGNC:50705]
F7DGY6	ENSECAG00000007767	REEP5	receptor accessory protein 5 [Source:VGNC Symbol;Acc:VGNC:22291]

## Sheet: GOTERM_BP_DIRECT
The Database for Annotation, Visualization and Integrated Discovery	DAVID Bioinformatics Resources 6.8
	Laboratory of Human Retrovirology and Immunoinformatics (LHRI)
Functional Annotation Chart
Help and Manual
Current Gene List: List_1
Current Background: Equus caballus
308 DAVID IDs
Sublist		Category	Term	RT	Genes	Count	%	P-Value	Benjamini
		GOTERM_BP_DIRECT	retina homeostasis	RT		10	3.2	4.5e-11	5.1e-08
		GOTERM_BP_DIRECT	substantia nigra development	RT		9	2.9	1.5e-07	8.6e-05
		GOTERM_BP_DIRECT	glutathione metabolic process	RT		7	2.3	1.5e-05	0.0056
		GOTERM_BP_DIRECT	Arp2/3 complex-mediated actin nucleation	RT		5	1.6	0.00011	0.031
		GOTERM_BP_DIRECT	epithelial cell differentiation	RT		7	2.3	0.00027	0.06
		GOTERM_BP_DIRECT	tricarboxylic acid cycle	RT		5	1.6	0.0008	0.13
		GOTERM_BP_DIRECT	glycolytic process	RT		5	1.6	0.0008	0.13
		GOTERM_BP_DIRECT	positive regulation of ryanodine-sensitive calcium-release channel activity	RT		3	1	0.0013	0.18
		GOTERM_BP_DIRECT	regulation of cell shape	RT		8	2.6	0.0037	0.46
		GOTERM_BP_DIRECT	proteolysis involved in cellular protein catabolic process	RT		5	1.6	0.0056	0.63
		GOTERM_BP_DIRECT	cell redox homeostasis	RT		6	1.9	0.0063	0.64
		GOTERM_BP_DIRECT	regulation of release of sequestered calcium ion into cytosol by sarcoplasmic reticulum	RT		3	1	0.0083	0.78
		GOTERM_BP_DIRECT	protein folding	RT		7	2.3	0.011	0.79
		GOTERM_BP_DIRECT	response to virus	RT		5	1.6	0.011	0.79
		GOTERM_BP_DIRECT	protein refolding	RT		3	1	0.011	0.79
		GOTERM_BP_DIRECT	positive regulation of substrate adhesion-dependent cell spreading	RT		4	1.3	0.011	0.79
		GOTERM_BP_DIRECT	fibrinolysis	RT		3	1	0.014	0.8
		GOTERM_BP_DIRECT	phosphatidylcholine biosynthetic process	RT		3	1	0.014	0.8
		GOTERM_BP_DIRECT	cellular response to thyroid hormone stimulus	RT		3	1	0.014	0.8
		GOTERM_BP_DIRECT	positive regulation of gene expression	RT		8	2.6	0.015	0.8
		GOTERM_BP_DIRECT	protein stabilization	RT		7	2.3	0.015	0.8
		GOTERM_BP_DIRECT	high-density lipoprotein particle remodeling	RT		3	1	0.017	0.83
		GOTERM_BP_DIRECT	intermediate filament organization	RT		3	1	0.017	0.83
		GOTERM_BP_DIRECT	negative regulation of apoptotic process	RT		10	3.2	0.021	0.99
		GOTERM_BP_DIRECT	positive regulation of NF-kappaB transcription factor activity	RT		6	1.9	0.028	1
		GOTERM_BP_DIRECT	antibacterial humoral response	RT		3	1	0.033	1
		GOTERM_BP_DIRECT	negative regulation of very-low-density lipoprotein particle remodeling	RT		2	0.6	0.041	1
		GOTERM_BP_DIRECT	positive regulation of cyclic-nucleotide phosphodiesterase activity	RT		2	0.6	0.041	1
		GOTERM_BP_DIRECT	regulation of histone ubiquitination	RT		2	0.6	0.041	1
		GOTERM_BP_DIRECT	uropod organization	RT		2	0.6	0.041	1
		GOTERM_BP_DIRECT	positive regulation of histone modification	RT		2	0.6	0.041	1
		GOTERM_BP_DIRECT	positive regulation of cyclic nucleotide metabolic process	RT		2	0.6	0.041	1
		GOTERM_BP_DIRECT	isocitrate metabolic process	RT		2	0.6	0.041	1
		GOTERM_BP_DIRECT	pentose-phosphate shunt, oxidative branch	RT		2	0.6	0.041	1
		GOTERM_BP_DIRECT	pentose biosynthetic process	RT		2	0.6	0.041	1
		GOTERM_BP_DIRECT	glyceraldehyde-3-phosphate biosynthetic process	RT		2	0.6	0.041	1
		GOTERM_BP_DIRECT	positive regulation of DNA binding	RT		3	1	0.047	1
		GOTERM_BP_DIRECT	acute-phase response	RT		3	1	0.047	1
		GOTERM_BP_DIRECT	translation	RT		8	2.6	0.049	1
		GOTERM_BP_DIRECT	protein targeting	RT		3	1	0.052	1
		GOTERM_BP_DIRECT	actin cytoskeleton organization	RT		5	1.6	0.056	1
		GOTERM_BP_DIRECT	ATP synthesis coupled proton transport	RT		3	1	0.058	1
		GOTERM_BP_DIRECT	peptidyl-methionine modification	RT		2	0.6	0.061	1
		GOTERM_BP_DIRECT	xenobiotic catabolic process	RT		2	0.6	0.061	1
		GOTERM_BP_DIRECT	protein oxidation	RT		2	0.6	0.061	1
		GOTERM_BP_DIRECT	vitamin transport	RT		2	0.6	0.061	1
		GOTERM_BP_DIRECT	L-ascorbic acid metabolic process	RT		2	0.6	0.061	1
		GOTERM_BP_DIRECT	negative regulation of osteoclast development	RT		2	0.6	0.061	1
		GOTERM_BP_DIRECT	negative regulation of interleukin-8 secretion	RT		2	0.6	0.061	1
		GOTERM_BP_DIRECT	peptide cross-linking	RT		3	1	0.063	1
		GOTERM_BP_DIRECT	positive regulation of cell growth	RT		4	1.3	0.065	1
		GOTERM_BP_DIRECT	regulation of cytokinesis	RT		3	1	0.069	1
		GOTERM_BP_DIRECT	ATP metabolic process	RT		3	1	0.075	1
		GOTERM_BP_DIRECT	cholesterol efflux	RT		3	1	0.075	1
		GOTERM_BP_DIRECT	carbohydrate metabolic process	RT		5	1.6	0.077	1
		GOTERM_BP_DIRECT	positive regulation of oxidative stress-induced intrinsic apoptotic signaling pathway	RT		2	0.6	0.08	1
		GOTERM_BP_DIRECT	cellular aldehyde metabolic process	RT		2	0.6	0.08	1
		GOTERM_BP_DIRECT	skeletal muscle thin filament assembly	RT		2	0.6	0.08	1
		GOTERM_BP_DIRECT	membrane budding	RT		2	0.6	0.08	1
		GOTERM_BP_DIRECT	pentose-phosphate shunt	RT		2	0.6	0.08	1
		GOTERM_BP_DIRECT	NADH metabolic process	RT		2	0.6	0.08	1
		GOTERM_BP_DIRECT	erythrocyte maturation	RT		2	0.6	0.08	1
		GOTERM_BP_DIRECT	innate immune response	RT		7	2.3	0.082	1
		GOTERM_BP_DIRECT	actin filament bundle assembly	RT		3	1	0.087	1
		GOTERM_BP_DIRECT	positive regulation of translation	RT		3	1	0.087	1
		GOTERM_BP_DIRECT	defense response to Gram-negative bacterium	RT		3	1	0.087	1
		GOTERM_BP_DIRECT	one-carbon metabolic process	RT		3	1	0.093	1
		GOTERM_BP_DIRECT	regulation of intestinal cholesterol absorption	RT		2	0.6	0.099	1
		GOTERM_BP_DIRECT	mesenchyme migration	RT		2	0.6	0.099	1
		GOTERM_BP_DIRECT	negative regulation of receptor internalization	RT		2	0.6	0.099	1
		GOTERM_BP_DIRECT	membrane raft assembly	RT		2	0.6	0.099	1
		GOTERM_BP_DIRECT	cellular response to indole-3-methanol	RT		2	0.6	0.099	1
		GOTERM_BP_DIRECT	alpha-beta T cell differentiation	RT		2	0.6	0.099	1
		GOTERM_BP_DIRECT	negative regulation of lipopolysaccharide-mediated signaling pathway	RT		2	0.6	0.099	1
		GOTERM_BP_DIRECT	bundle of His cell-Purkinje myocyte adhesion involved in cell communication	RT		2	0.6	0.099	1
		GOTERM_BP_DIRECT	negative regulation of cytokine secretion involved in immune response	RT		2	0.6	0.099	1
		GOTERM_BP_DIRECT	positive regulation of vesicle fusion	RT		2	0.6	0.099	1
		GOTERM_BP_DIRECT	platelet aggregation	RT		3	1	0.1	1

## Sheet: KEGG_PATHWAY
The Database for Annotation, Visualization and Integrated Discovery	DAVID Bioinformatics Resources 6.8
	Laboratory of Human Retrovirology and Immunoinformatics (LHRI)
Functional Annotation Chart
Help and Manual
Current Gene List: List_1
Current Background: Equus caballus
308 DAVID IDs
32 chart records
Sublist		Category	Term	RT	Genes	Count	%	P-Value	Benjamini
		KEGG_PATHWAY	Biosynthesis of antibiotics	RT		27	8.8	1.3e-11	2.6e-09
		KEGG_PATHWAY	Carbon metabolism	RT		19	6.2	2.1e-10	2.1e-08
		KEGG_PATHWAY	Glycolysis / Gluconeogenesis	RT		13	4.2	2.7e-08	1.4e-06
		KEGG_PATHWAY	Biosynthesis of amino acids	RT		14	4.5	3.1e-08	1.4e-06
		KEGG_PATHWAY	Glutathione metabolism	RT		12	3.9	3.5e-08	1.4e-06
		KEGG_PATHWAY	Metabolism of xenobiotics by cytochrome P450	RT		11	3.6	3.9e-07	1.3e-05
		KEGG_PATHWAY	Drug metabolism - cytochrome P450	RT		9	2.9	1e-05	0.00026
		KEGG_PATHWAY	Complement and coagulation cascades	RT		11	3.6	1e-05	0.00026
		KEGG_PATHWAY	Pertussis	RT		10	3.2	0.00011	0.0024
		KEGG_PATHWAY	Chemical carcinogenesis	RT		9	2.9	0.00013	0.0027
		KEGG_PATHWAY	Staphylococcus aureus infection	RT		8	2.6	0.00022	0.004
		KEGG_PATHWAY	Antigen processing and presentation	RT		9	2.9	0.00023	0.004
		KEGG_PATHWAY	Pyruvate metabolism	RT		7	2.3	0.00034	0.0055
		KEGG_PATHWAY	Arginine and proline metabolism	RT		7	2.3	0.0014	0.021
		KEGG_PATHWAY	Phagosome	RT		12	3.9	0.0016	0.022
		KEGG_PATHWAY	Cysteine and methionine metabolism	RT		6	1.9	0.0032	0.041
		KEGG_PATHWAY	Bacterial invasion of epithelial cells	RT		8	2.6	0.0041	0.049
		KEGG_PATHWAY	Pentose phosphate pathway	RT		5	1.6	0.0049	0.056
		KEGG_PATHWAY	Arrhythmogenic right ventricular cardiomyopathy (ARVC)	RT		7	2.3	0.0072	0.074
		KEGG_PATHWAY	Citrate cycle (TCA cycle)	RT		5	1.6	0.0072	0.074
		KEGG_PATHWAY	2-Oxocarboxylic acid metabolism	RT		4	1.3	0.0091	0.089
		KEGG_PATHWAY	Histidine metabolism	RT		4	1.3	0.016	0.15
		KEGG_PATHWAY	Salmonella infection	RT		7	2.3	0.018	0.16
		KEGG_PATHWAY	Glyoxylate and dicarboxylate metabolism	RT		4	1.3	0.029	0.25
		KEGG_PATHWAY	Metabolic pathways	RT		41	13.3	0.039	0.32
		KEGG_PATHWAY	Regulation of actin cytoskeleton	RT		11	3.6	0.04	0.32
		KEGG_PATHWAY	beta-Alanine metabolism	RT		4	1.3	0.046	0.34
		KEGG_PATHWAY	Huntington's disease	RT		10	3.2	0.047	0.34
		KEGG_PATHWAY	Salivary secretion	RT		6	1.9	0.048	0.34
		KEGG_PATHWAY	Legionellosis	RT		5	1.6	0.049	0.34
		KEGG_PATHWAY	Parkinson's disease	RT		8	2.6	0.059	0.39
		KEGG_PATHWAY	Protein processing in endoplasmic reticulum	RT		9	2.9	0.068	0.44
